# Supplementary material for: The neural representation of absolute direction during mental navigation in conceptual spaces
Source: Commun Biol. 2021 Nov 16;4:1294. doi: 10.1038/s42003-021-02806-7 (PMC8595308; doi:10.1038/s42003-021-02806-7)
Supplement: Supplementary file 4 — Supplementary Data 1 [file 42003_2021_2806_MOESM4_ESM.xlsx]

## Sheet: Fig. 2c
	Behavioural accuracy	Adaptation signal - Precuneus	Adaptation signal - RSC
Subj 1	0.453125	-1.39608	-0.199933
Subj 2	0.96875	1.30972	0.253926
Subj 3	0.96875	0.860241	1.4956
Subj 4	0.953125	1.57471	0.200652
Subj 5	0.9375	1.74857	1.34837
Subj 6	0.890625	0.0967903	1.87115
Subj 7	0.96875	0.0769246	0.666294
Subj 8	0.734375	-1.15292	0.492259
Subj 9	0.78125	0.805642	0.364449
Subj 10	0.828125	0.284174	0.211182
Subj 11	0.765625	-0.650052	1.04297
Subj 12	0.9375	0.692353	0.307255
Subj 13	0.953125	1.49514	0.0253139
Subj 14	0.90625	1.63691	1.02076
Subj 15	0.9375	0.737267	0.832176
Subj 16	0.90625	0.0707641	1.57479
Subj 17	0.6875	0.187503	0.203991
Subj 18	0.765625	1.00649	-0.724831
Subj 19	0.96875	0.0924069	-0.0263406
Subj 20	0.984375	1.93637	1.75139
Subj 21	0.875	1.57108	0.403414
Subj 22	0.953125	3.63298	0.462262
Subj 23	0.953125	0.638066	1.42994
Subj 24	0.9375	0.415242	0.902084
Subj 25	0.828125	0.631422	1.18391
Subj 26	0.953125	3.17841	0.8697
Subj 27	0.890625	1.54435	-1.06117

## Sheet: Supp. Fig. 2a
	Cardinal directions (0°, 90°, 180°, 270°)							Non-Cardinal directions
	Precu	RSC	mSFG	left FG	right FG	VC		Precu	RSC	mSFG	left FG	right FG	VC
Subj 1	-0.290007	-0.561083	-0.637286	0.283815	0.652625	0.662772		1.03789	0.0994324	1.54106	-0.817196	-1.80692	-0.787089
Subj 2	1.86032	-0.355477	1.21592	0.629103	0.210402	0.536046		-2.47253	0.494036	-0.577741	-2.01706	-2.44183	-1.32194
Subj 3	-0.182069	0.143423	0.451681	0.0692292	0.110742	0.58323		0.737605	1.71583	-0.614443	0.2978	0.498878	0.0504323
Subj 4	0.0154503	0.084642	0.0970325	-0.32704	0.134162	0.191181		1.20585	0.338213	0.93447	0.345593	1.4851	1.13604
Subj 5	-1.03967	0.368114	-0.382486	-0.937085	-0.783342	-0.802694		2.4459	1.71714	1.59829	2.36531	1.16479	1.92595
Subj 6	1.29744	-0.47867	0.0267333	-1.44617	-1.31191	-0.724746		-0.067879	1.13129	0.830343	1.20003	1.76829	1.02891
Subj 7	-0.422169	0.157558	0.686784	-0.246351	-0.59605	0.527451		1.13835	0.715826	-0.561337	0.823692	0.66855	-0.207688
Subj 8	2.89991	2.36613	0.556785	2.81162	0.0270413	0.600314		-3.597	-1.46223	-0.703291	-0.557999	0.512989	0.807044
Subj 9	0.490659	1.63484	0.854275	0.616982	0.677668	0.108755		-0.700366	1.00856	0.0321172	0.0856602	1.21741	0.29906
Subj 10	-0.231316	0.904238	-0.57996	1.02444	0.780774	0.702062		0.188321	-0.354644	-0.0174507	0.0337742	0.279205	-0.704081
Subj 11	0.284778	0.627816	1.3117	1.33432	1.60412	0.502689		-0.603824	0.756845	0.825401	0.346948	-0.0212631	-0.0344697
Subj 12	0.0171387	-0.335528	-0.814946	-0.809084	-1.04154	0.760111		0.686589	0.0358005	0.86528	0.642241	0.249068	-0.227886
Subj 13	0.53139	0.363407	-0.106772	-1.12645	-0.352945	1.01138		1.41889	-0.113423	0.483047	0.133609	0.201122	1.13088
Subj 14	0.78715	0.642853	0.457038	0.58088	-0.0896573	-0.760265		1.88268	1.33611	0.97156	0.395845	0.49146	0.867122
Subj 15	-1.38354	0.561186	0.299909	-0.0454817	0.000301556	-0.033415		1.31183	0.388649	1.47135	1.07212	0.0484201	0.412234
Subj 16	1.47051	2.27015	0.909046	1.8836	1.448	2.45725		-0.513445	1.25989	0.313207	0.626812	0.106987	0.708339
Subj 17	-0.147974	0.700338	-0.303306	0.630351	-0.0563324	0.52589		0.522139	-0.179531	0.777688	-0.195247	0.0118247	-0.377154
Subj 18	0.852344	0.0732092	1.15901	0.391212	0.610077	0.320017		1.25013	0.279269	0.437664	0.748344	-0.0887904	1.11018
Subj 19	0.265416	-0.152736	-0.35613	1.92	2.23761	1.14341		-0.269937	0.426519	1.07966	0.56467	0.0797783	0.175892
Subj 20	0.515215	1.98246	2.65399	1.43217	2.44549	2.68487		1.08608	0.218593	1.02213	1.31059	1.40186	1.536
Subj 21	-0.172822	-1.00533	-0.270737	0.707861	-0.710721	-0.509368		1.24555	0.270187	0.238359	0.472167	0.991854	0.657177
Subj 22	2.36793	-0.160016	-0.286238	0.149673	0.523275	-0.672446		1.59662	0.438387	0.503282	0.369649	1.19248	0.743038
Subj 23	2.06794	0.861674	0.2939	1.11708	1.01536	1.0143		-0.443421	0.389061	-0.409924	0.611809	0.164099	0.0123841
Subj 24	-0.531832	0.552461	0.808738	0.0828247	0.192917	1.39058		0.713341	0.0569209	0.680988	-0.914457	-0.739532	0.634362
Subj 25	0.961965	1.501	1.37661	0.480909	0.537238	0.473602		1.00735	1.64238	1.99403	2.16928	1.21651	1.51467
Subj 26	1.50744	1.29814	0.81203	0.932306	1.16849	0.635934		2.63124	1.33236	2.19397	0.889437	3.58946	1.19627
Subj 27	-0.0522724	-0.158337	0.8726	-0.0265943	0.644562	0.981736		1.37026	-0.558855	0.67397	0.807897	0.980557	-0.54179

## Sheet: Supp. Fig. 2b
	Change along size							Change along pitch
	Precu	RSC	mSFG	left FG	right FG	VC		Precu	RSC	mSFG	left FG	right FG	VC
Subj 1	-3.69647	-2.49672	-0.525122	-2.96986	-3.45227	-0.903248		2.40833	2.42908	1.28203	1.30836	0.841109	0.55341
Subj 2	0.297697	0.621195	0.676322	0.0713536	-0.855074	0.674459		2.66765	0.662449	1.66638	2.67157	4.1644	1.12788
Subj 3	2.59287	1.02344	2.1238	0.433025	0.822265	0.0316107		-0.270353	-0.713946	0.756268	0.340744	-0.457643	-0.299168
Subj 4	-0.61538	-0.567553	0.385401	-1.67578	-1.67401	0.25549		-1.78699	-0.336263	0.561318	0.32934	0.160682	-0.120427
Subj 5	-0.781053	-0.435848	-2.08615	-1.30193	-0.0167655	-0.310918		0.886346	-1.04465	0.747578	0.548594	-0.190605	0.43407
Subj 6	0.304774	0.461393	-0.18512	0.762869	1.53764	1.33538		0.845349	-0.517824	-0.0447143	-1.75877	-2.50804	-0.621948
Subj 7	0.632858	-0.438668	0.519358	-1.22115	-2.14159	-0.263921		1.20851	-0.0946024	-1.47546	0.0920848	0.0210297	-0.814804
Subj 8	0.913017	-0.657516	0.429124	-0.0370935	0.129569	-0.917243		1.29557	0.708184	0.199049	1.50189	1.09254	1.88029
Subj 9	-0.0100009	0.790544	0.569936	0.937178	1.53664	-0.446579		1.00731	1.17551	-0.974151	0.0858039	0.601852	0.500787
Subj 10	-1.28112	-0.0489999	-0.707289	-0.946417	-1.1539	-0.669445		0.0447238	-0.573205	1.77898	0.774075	1.83992	0.524965
Subj 11	-0.178414	-1.39904	0.593672	-0.879615	-1.47078	-1.86959		-0.303223	0.405297	-0.0267092	-0.90295	-0.768694	-0.645938
Subj 12	-1.17546	0.727985	0.882151	0.0240292	-0.775181	-0.300844		-0.913445	-0.785036	0.423519	-0.865248	-0.457923	-1.42489
Subj 13	-0.00748802	-0.194813	0.0438988	2.34164	1.29251	-0.386056		-2.35264	-0.318259	1.16058	-3.22222	-1.83585	0.0609699
Subj 14	0.980073	-0.195792	-0.659503	0.00852857	0.120729	0.345401		0.137931	0.247622	0.919482	-0.809007	-0.297749	0.242197
Subj 15	-1.67743	-0.400129	0.84368	-1.37261	-0.751811	-0.924406		0.287886	0.261619	-0.210297	1.29995	1.35333	1.3321
Subj 16	-0.0574973	-0.901691	0.23445	-1.37697	-0.201628	-1.43277		0.708939	-0.651829	-0.272947	-0.200553	-0.0784795	0.354841
Subj 17	1.15207	0.366866	0.651158	2.35503	2.52634	0.287599		0.328055	0.385914	0.936466	-0.422452	-0.361954	0.222646
Subj 18	-2.56129	-0.716062	0.767374	-0.126142	-0.176032	0.33559		-0.28974	0.460388	0.0524553	-0.371733	-1.03606	-0.508183
Subj 19	-0.429458	-0.225074	-0.929035	-0.776411	-0.667791	-1.96519		-1.0397	0.498117	1.34781	0.251841	0.427955	1.86687
Subj 20	-2.29596	-1.95129	-2.89005	-1.25332	-1.76266	-1.8914		3.14347	0.949063	2.56015	0.702763	2.13787	2.30413
Subj 21	-0.203971	-1.46757	-1.22827	-1.50338	-2.57536	-0.528042		-1.07218	0.369729	-0.675103	0.785591	0.152341	0.401249
Subj 22	0.347316	0.54815	2.10585	1.29344	1.01743	1.28187		-3.05422	-1.05968	-2.23878	-0.396358	-1.77952	0.48297
Subj 23	0.700458	-0.635245	-0.756649	0.912815	0.911833	0.19488		-0.460498	0.936232	0.532381	1.54752	1.19452	-0.0919401
Subj 24	1.15642	0.09066	0.62139	-1.0057	-0.383009	0.366481		-1.35557	0.115325	0.149389	0.170268	-0.566031	-0.544177
Subj 25	-1.41334	0.629839	-0.721002	-1.42299	-1.68177	-2.31703		-1.03308	-1.13933	0.17219	-0.829693	-0.494957	-1.64328
Subj 26	-0.00300624	-0.066336	1.19939	-0.267104	0.467544	0.299243		0.494958	0.586446	0.227954	0.281654	-0.275261	-0.273947
Subj 27	0.915825	0.799763	2.09618	0.436787	0.628348	1.72673		2.2218	0.277052	-1.41069	0.20545	-0.752403	-2.31465

## Sheet: Supp. Fig. 3
					Adaptation effect
	corr(word pair x direction)	corr(resp type x direction)			Precu	RSC	mSFG	left FG	right FG	VC
Subj 1	-0.0694201	-0.161773			-1.39608	-0.199933	0.181801	-0.213868	0.566963	1.22198
Subj 2	-0.0345424	-0.172353			1.30972	0.253926	0.170095	1.79174	2.64917	0.174163
Subj 3	-0.0789267	-0.121425			0.860241	1.4956	-0.447827	0.850018	0.609647	0.238385
Subj 4	-0.086465	-0.149278			1.57471	0.200652	0.132094	-0.304016	1.07398	-0.188229
Subj 5	-0.110177	-0.217567			1.74857	1.34837	0.469207	2.63615	0.960528	2.46817
Subj 6	-0.0849739	-0.19466			0.0967903	1.87115	0.674517	0.320596	1.35787	0.90278
Subj 7	-0.0474686	-0.176738			0.0769246	0.666294	-0.580582	0.348272	0.666492	-0.322732
Subj 8	-0.0633431	-0.137626			-1.15292	0.492259	0.655099	1.37557	0.879786	1.40124
Subj 9	-0.0585942	-0.167642			0.805642	0.364449	0.471801	0.187417	0.830101	-0.25165
Subj 10	-0.0635811	-0.146177			0.284174	0.211182	0.407922	0.391133	0.414917	-0.303801
Subj 11	-0.0630954	-0.146174			-0.650052	1.04297	1.16667	0.958743	1.13362	0.42155
Subj 12	-0.0415885	-0.15624			0.692353	0.307255	0.383516	-0.0737998	-0.5527	-0.153439
Subj 13	-0.045978	-0.196776			1.49514	0.0253139	-0.0839724	-0.296567	0.0757965	1.00856
Subj 14	-0.113993	-0.131248			1.63691	1.02076	0.158822	0.49282	0.5735	1.52077
Subj 15	-0.0980985	-0.162968			0.737267	0.832176	0.631836	1.39311	-0.10693	0.109716
Subj 16	-0.0715672	-0.149152			0.0707641	1.57479	0.909963	0.466543	-0.0403783	1.42163
Subj 17	-0.0602659	-0.168904			0.187503	0.203991	0.430033	0.77368	0.30821	0.337408
Subj 18	-0.0647908	-0.145597			1.00649	-0.724831	-0.00169118	-0.108668	0.0834426	1.11764
Subj 19	-0.0984796	-0.16424			0.0924069	-0.0263406	0.499028	1.41971	0.409214	0.70302
Subj 20	-0.0417466	-0.182241			1.93637	1.75139	0.74625	2.89182	3.24147	2.05469
Subj 21	-0.0664348	-0.198372			1.57108	0.403414	0.279561	0.894786	0.507547	0.374637
Subj 22	-0.0742079	-0.138823			3.63298	0.462262	0.00164225	0.0930448	1.56727	-0.079768
Subj 23	-0.0982696	-0.163361			0.638066	1.42994	-0.502666	1.96344	1.11904	0.460565
Subj 24	-0.0870125	-0.244508			0.415242	0.902084	1.31879	-1.21482	-0.773541	0.844574
Subj 25	-0.0989166	-0.163649			0.631422	1.18391	2.68253	2.60069	1.05559	2.1344
Subj 26	-0.121311	-0.0820152			3.17841	0.8697	1.87233	1.75808	3.53153	0.654614
Subj 27	-0.0588439	-0.180671			1.54435	-1.06117	1.42222	2.26439	1.86513	-0.3862
